# Supplementary material for: Changes in Gut Microbiota and Systemic Inflammation after Synbiotic Supplementation in Patients with Systemic Lupus Erythematosus: A Randomized, Double-Blind, Placebo-Controlled Trial
Source: Cells. 2022 Oct 29;11(21):3419. doi: 10.3390/cells11213419 (PMC9658918; doi:10.3390/cells11213419)
Supplement: Supplementary file 1 [file cells-11-03419-s001.zip]

Archive with 4 entries (3 files):
- supplementary file/
- supplementary file/supplementary file_Table S1.Details of content, length, and number of sequences for each fecal sample.xlsx
- supplementary file/Supplementary file_Table S2. Operational Taxonomic Units.xlsx
- supplementary file/supplementary file_Table S3. venn diagram-details.xlsx
