# Supplementary material for: Changes in Gut Microbiota and Systemic Inflammation after Synbiotic Supplementation in Patients with Systemic Lupus Erythematosus: A Randomized, Double-Blind, Placebo-Controlled Trial
Source: Cells. 2022 Oct 29;11(21):3419. doi: 10.3390/cells11213419 (PMC9658918; doi:10.3390/cells11213419)
Supplement: Supplementary file 1 [file cells-11-03419-s001.zip › supplementary file/supplementary file_Table S1.Details of content, length, and number of sequences for each fecal sample.xlsx]

## Sheet: Sheet1
Sample Name	Duplicated Sequence	GC Content	Length	No. of sequence (million)
s01	0.956	0.52	456	0.3
s02	0.964	0.5	457	0.3
s03	0.971	0.51	467	0.2
s04	0.954	0.5	460	0.1
s05	0.957	0.51	463	0.2
s06	0.949	0.53	452	0.2
s07	0.954	0.52	452	0.2
s08	0.959	0.52	456	0.2
s09	0.941	0.51	457	0.1
s10	0.947	0.52	461	0.1
s11	0.955	0.52	455	0.2
s12	0.959	0.5	463	0.2
s13	0.952	0.52	457	0.3
s14	0.965	0.49	460	0.2
s15	0.968	0.49	463	0.3
s16	0.962	0.52	461	0.3
s17	0.96	0.5	465	0.2
s18	0.966	0.52	465	0.3
s19	0.959	0.52	458	0.3
s20	0.952	0.51	463	0.1
s21	0.942	0.51	460	0.1
s22	0.947	0.51	464	0.1
s23	0.951	0.52	456	0.2
s24	0.942	0.52	454	0.1
s25	0.952	0.52	463	0.2
s26	0.963	0.5	465	0.2
s27	0.956	0.51	458	0.3
s28	0.953	0.52	463	0.2
s29	0.96	0.52	461	0.3
s30	0.966	0.5	463	0.4
s31	0.96	0.51	463	0.3
s32	0.956	0.5	460	0.2
s33	0.959	0.5	463	0.2
s34	0.956	0.5	464	0.2
s35	0.966	0.52	463	0.5
s36	0.952	0.51	463	0.2
s37	0.953	0.52	466	0.1
s38	0.95	0.52	462	0.1
s39	0.955	0.49	466	0.1
s40	0.944	0.51	460	0.2
s41	0.94	0.52	453	0.1
s42	0.947	0.51	463	0.1
s43	0.951	0.52	462	0.1
s44	0.951	0.5	460	0.1
s45	0.945	0.51	458	0.1
s46	0.946	0.52	463	0.1
s47	0.947	0.52	452	0.1
s48	0.949	0.51	462	0.1
s49	0.958	0.51	461	0.3
s50	0.957	0.52	466	0.1
s51	0.944	0.52	457	0.1
s52	0.944	0.52	460	0.2
s53	0.953	0.51	452	0.2
s54	0.955	0.51	463	0.1
s55	0.966	0.52	460	0.4
s56	0.954	0.52	454	0.2
s57	0.951	0.53	458	0.2
s58	0.951	0.52	458	0.2
s59	0.945	0.52	463	0.1
s60	0.96	0.5	460	0.1
s61	0.947	0.5	460	0.1
s62	0.961	0.52	460	0.3
s63	0.964	0.49	462	0.2
s64	0.954	0.5	461	0.2
s65	0.959	0.52	456	0.3
s66	0.967	0.52	462	0.3
s67	0.965	0.49	465	0.3
s68	0.957	0.51	454	0.3
s69	0.943	0.52	461	0.1
s70	0.958	0.51	463	0.2
s71	0.964	0.51	465	0.3
s72	0.934	0.51	462	0.1
s73	0.944	0.52	458	0.1
s74	0.957	0.52	456	0.1
s75	0.954	0.51	463	0.1
s76	0.93	0.51	464	0.1
s77	0.956	0.51	454	0.2
s78	0.953	0.5	461	0.2
s79	0.944	0.52	454	0.1
s80	0.964	0.49	464	0.2
s81	0.956	0.49	467	0.1
s82	0.949	0.52	458	0.1
s83	0.95	0.52	454	0.2
s84	0.955	0.5	458	0.2
s85	0.932	0.52	452	0.1
s86	0.952	0.5	465	0.1
s87	0.925	0.52	460	0
s88	0.949	0.51	457	0.2
s89	0.963	0.51	465	0.2
s90	0.952	0.52	464	0.3
