# Supplementary material for: Changes in Gut Microbiota and Systemic Inflammation after Synbiotic Supplementation in Patients with Systemic Lupus Erythematosus: A Randomized, Double-Blind, Placebo-Controlled Trial
Source: Cells. 2022 Oct 29;11(21):3419. doi: 10.3390/cells11213419 (PMC9658918; doi:10.3390/cells11213419)
Supplement: Supplementary file 1 [file cells-11-03419-s001.zip › supplementary file/Supplementary file_Table S2. Operational Taxonomic Units.xlsx]

## Sheet: Sheet1
GroupBy OTU_taxa Otu_taxa
d:Bacteria,p:Bacteroidetes,c:Bacteroidia,o:Bacteroidales,f:Prevotellaceae,g:Prevotella,s:Prevotella_copri Otu001
d:Bacteria,p:Bacteroidetes,c:Bacteroidia,o:Bacteroidales,f:Bacteroidaceae,g:Bacteroides Otu002
d:Bacteria,p:Firmicutes,c:Clostridia,o:Clostridiales,f:Ruminococcaceae Otu003
d:Bacteria,p:Proteobacteria,c:Gammaproteobacteria,o:Aeromonadales,f:Succinivibrionaceae,g:Succinivibrio,s:Succinivibrio_dextrinosolvens Otu004
d:Bacteria,p:Firmicutes,c:Clostridia,o:Clostridiales,f:Ruminococcaceae,g:Faecalibacterium,s:Faecalibacterium_prausnitzii Otu005
d:Bacteria,p:Firmicutes,c:Clostridia,o:Clostridiales,f:Lachnospiraceae Otu006
d:Bacteria,p:Bacteroidetes,c:Bacteroidia,o:Bacteroidales,f:Bacteroidaceae,g:Bacteroides,s:Bacteroides_stercoris Otu007
d:Bacteria,p:Firmicutes,c:Clostridia,o:Clostridiales Otu008
d:Bacteria,p:Bacteroidetes,c:Bacteroidia,o:Bacteroidales,f:Bacteroidaceae,g:Bacteroides,s:Bacteroides_dorei Otu009
d:Bacteria,p:Bacteroidetes,c:Bacteroidia,o:Bacteroidales,f:Bacteroidaceae,g:Bacteroides,s:Bacteroides_plebeius Otu010
d:Bacteria,p:Bacteroidetes,c:Bacteroidia,o:Bacteroidales,f:Bacteroidaceae,g:Bacteroides,s:Bacteroides_coprocola Otu011
d:Bacteria,p:Proteobacteria,c:Gammaproteobacteria,o:Enterobacteriales,f:Enterobacteriaceae,g:Escherichia/Shigella,s:Escherichia_fergusonii Otu012
d:Bacteria,p:Bacteroidetes,c:Bacteroidia,o:Bacteroidales,f:Rikenellaceae,g:Alistipes Otu013
d:Bacteria,p:Bacteroidetes,c:Bacteroidia,o:Bacteroidales,f:Bacteroidaceae,g:Bacteroides,s:Bacteroides_uniformis Otu014
d:Bacteria,p:Proteobacteria,c:Betaproteobacteria,o:Burkholderiales,f:Sutterellaceae,g:Sutterella,s:Sutterella_stercoricanis Otu015
d:Bacteria,p:Firmicutes,c:Clostridia,o:Clostridiales,f:Ruminococcaceae,g:Gemmiger,s:Gemmiger_formicilis Otu016
d:Bacteria Otu017
d:Bacteria,p:Bacteroidetes,c:Bacteroidia,o:Bacteroidales,f:Prevotellaceae,g:Prevotella,s:Prevotella_stercorea Otu018
d:Bacteria,p:Fusobacteria,c:Fusobacteriia,o:Fusobacteriales,f:Fusobacteriaceae,g:Fusobacterium Otu019
d:Bacteria,p:Bacteroidetes,c:Bacteroidia,o:Bacteroidales,f:Bacteroidaceae,g:Bacteroides,s:Bacteroides_massiliensis Otu020
d:Bacteria,p:Firmicutes,c:Negativicutes,o:Selenomonadales,f:Acidaminococcaceae,g:Phascolarctobacterium,s:Phascolarctobacterium_faecium Otu021
d:Bacteria,p:Firmicutes,c:Negativicutes,o:Selenomonadales,f:Veillonellaceae,g:Dialister,s:Dialister_succinatiphilus Otu022
d:Bacteria,p:Bacteroidetes,c:Bacteroidia,o:Bacteroidales,f:Porphyromonadaceae,g:Parabacteroides,s:Parabacteroides_merdae Otu023
d:Bacteria,p:Proteobacteria,c:Gammaproteobacteria,o:Enterobacteriales,f:Enterobacteriaceae Otu024
d:Bacteria,p:Firmicutes,c:Clostridia,o:Clostridiales,f:Lachnospiraceae,g:Clostridium_XlVa Otu025
d:Bacteria,p:Firmicutes Otu026
d:Bacteria,p:Bacteroidetes,c:Bacteroidia,o:Bacteroidales,f:Bacteroidaceae,g:Bacteroides,s:Bacteroides_xylanisolvens Otu027
d:Bacteria,p:Firmicutes,c:Clostridia,o:Clostridiales,f:Ruminococcaceae,g:Oscillibacter Otu028
d:Bacteria,p:Firmicutes,c:Negativicutes,o:Selenomonadales,f:Veillonellaceae,g:Megamonas,s:Megamonas_funiformis Otu029
d:Bacteria,p:Firmicutes,c:Clostridia,o:Clostridiales,f:Lachnospiraceae,g:Lachnospiracea_incertae_sedis,s:Eubacterium_eligens Otu030
d:Bacteria,p:Bacteroidetes,c:Bacteroidia,o:Bacteroidales,f:Porphyromonadaceae,g:Parabacteroides,s:Parabacteroides_distasonis Otu031
d:Bacteria,p:Proteobacteria,c:Betaproteobacteria,o:Burkholderiales Otu032
d:Bacteria,p:Bacteroidetes,c:Bacteroidia,o:Bacteroidales Otu033
d:Bacteria,p:Bacteroidetes,c:Bacteroidia,o:Bacteroidales,f:Rikenellaceae,g:Alistipes,s:Alistipes_onderdonkii Otu034
d:Bacteria,p:Bacteroidetes,c:Bacteroidia,o:Bacteroidales,f:Prevotellaceae,g:Alloprevotella,s:Alloprevotella_rava Otu035
d:Bacteria,p:Firmicutes,c:Clostridia,o:Clostridiales,f:Lachnospiraceae,g:Roseburia Otu036
d:Bacteria,p:Firmicutes,c:Negativicutes,o:Selenomonadales,f:Veillonellaceae,g:Megasphaera Otu037
d:Bacteria,p:Firmicutes,c:Negativicutes,o:Selenomonadales,f:Acidaminococcaceae,g:Acidaminococcus,s:Acidaminococcus_intestini Otu038
d:Bacteria,p:Bacteroidetes,c:Bacteroidia,o:Bacteroidales,f:Porphyromonadaceae,g:Barnesiella,s:Barnesiella_intestinihominis Otu039
d:Bacteria,p:Bacteroidetes,c:Bacteroidia,o:Bacteroidales,f:Bacteroidaceae,g:Bacteroides,s:Bacteroides_eggerthii Otu040
d:Bacteria,p:Bacteroidetes,c:Bacteroidia,o:Bacteroidales,f:Bacteroidaceae,g:Bacteroides,s:Bacteroides_caccae Otu041
d:Bacteria,p:Bacteroidetes,c:Bacteroidia,o:Bacteroidales,f:Bacteroidaceae,g:Bacteroides,s:Bacteroides_ovatus Otu042
d:Bacteria,p:Firmicutes,c:Bacilli,o:Lactobacillales,f:Streptococcaceae,g:Streptococcus,s:Streptococcus_salivarius_subsp._salivarius Otu043
d:Bacteria,p:Bacteroidetes,c:Bacteroidia,o:Bacteroidales,f:Prevotellaceae,g:Prevotella Otu044
d:Bacteria,p:Firmicutes,c:Clostridia,o:Clostridiales,f:Lachnospiraceae,g:Roseburia,s:Roseburia_faecis Otu045
d:Bacteria,p:Firmicutes,c:Clostridia,o:Clostridiales,f:Lachnospiraceae,g:Roseburia,s:Roseburia_inulinivorans Otu046
d:Bacteria,p:Bacteroidetes Otu047
d:Bacteria,p:Actinobacteria,c:Actinobacteria,o:Coriobacteriales,f:Coriobacteriaceae,g:Collinsella Otu048
d:Bacteria,p:Proteobacteria,c:Deltaproteobacteria,o:Desulfovibrionales,f:Desulfovibrionaceae,g:Bilophila,s:Bilophila_wadsworthia Otu049
d:Bacteria,p:Proteobacteria,c:Betaproteobacteria,o:Burkholderiales,f:Sutterellaceae,g:Parasutterella,s:Parasutterella_excrementihominis Otu050
d:Bacteria,p:Bacteroidetes,c:Bacteroidia,o:Bacteroidales,f:Prevotellaceae Otu051
d:Bacteria,p:Proteobacteria,c:Alphaproteobacteria Otu052
d:Bacteria,p:Bacteroidetes,c:Bacteroidia,o:Bacteroidales,f:Prevotellaceae,g:Paraprevotella,s:Paraprevotella_clara Otu053
d:Bacteria,p:Proteobacteria,c:Deltaproteobacteria,o:Desulfovibrionales,f:Desulfovibrionaceae,g:Desulfovibrio,s:Desulfovibrio_piger Otu054
d:Bacteria,p:Bacteroidetes,c:Bacteroidia,o:Bacteroidales,f:Bacteroidaceae,g:Bacteroides,s:Bacteroides_thetaiotaomicron Otu055
d:Bacteria,p:Firmicutes,c:Clostridia,o:Clostridiales,f:Ruminococcaceae,g:Ruminococcus Otu056
d:Bacteria,p:Bacteroidetes,c:Bacteroidia,o:Bacteroidales,f:Rikenellaceae,g:Alistipes,s:Alistipes_indistinctus Otu057
d:Bacteria,p:Firmicutes,c:Clostridia,o:Clostridiales,f:Lachnospiraceae,g:Butyrivibrio Otu058
d:Bacteria,p:Firmicutes,c:Negativicutes,o:Selenomonadales,f:Veillonellaceae,g:Veillonella,s:Veillonella_dispar Otu059
d:Bacteria,p:Bacteroidetes,c:Bacteroidia,o:Bacteroidales,f:Porphyromonadaceae,g:Odoribacter,s:Odoribacter_splanchnicus Otu060
d:Bacteria,p:Firmicutes,c:Clostridia,o:Clostridiales,f:Ruminococcaceae,g:Ruminococcus,s:Ruminococcus_bromii Otu061
d:Bacteria,p:Firmicutes,c:Bacilli,o:Lactobacillales,f:Streptococcaceae,g:Streptococcus Otu062
d:Bacteria,p:Firmicutes,c:Clostridia,o:Clostridiales,f:Lachnospiraceae,g:Ruminococcus2,s:Ruminococcus_torques Otu063
d:Bacteria,p:Bacteroidetes,c:Bacteroidia,o:Bacteroidales,f:Rikenellaceae,g:Alistipes,s:Alistipes_shahii Otu064
d:Bacteria,p:Bacteroidetes,c:Bacteroidia,o:Bacteroidales,f:Bacteroidaceae,g:Bacteroides,s:Bacteroides_fragilis Otu065
d:Bacteria,p:Bacteroidetes,c:Bacteroidia,o:Bacteroidales,f:Rikenellaceae,g:Alistipes,s:Alistipes_finegoldii Otu066
d:Bacteria,p:Firmicutes,c:Negativicutes,o:Selenomonadales,f:Acidaminococcaceae,g:Acidaminococcus,s:Acidaminococcus_fermentans Otu067
d:Bacteria,p:Firmicutes,c:Clostridia,o:Clostridiales,f:Lachnospiraceae,g:Lachnospiracea_incertae_sedis,s:Ruminococcus_gnavus Otu068
d:Bacteria,p:Firmicutes,c:Negativicutes,o:Selenomonadales,f:Veillonellaceae,g:Mitsuokella Otu069
d:Bacteria,p:Firmicutes,c:Negativicutes,o:Selenomonadales,f:Acidaminococcaceae,g:Phascolarctobacterium,s:Phascolarctobacterium_succinatutens Otu070
d:Bacteria,p:Firmicutes,c:Clostridia,o:Clostridiales,f:Lachnospiraceae,g:Lachnospiracea_incertae_sedis Otu071
d:Bacteria,p:Firmicutes,c:Clostridia,o:Clostridiales,f:Ruminococcaceae,g:Flavonifractor,s:Flavonifractor_plautii Otu072
d:Bacteria,p:Firmicutes,c:Erysipelotrichia,o:Erysipelotrichales,f:Erysipelotrichaceae,g:Holdemanella,s:Holdemanella_biformis Otu073
d:Bacteria,p:Firmicutes,c:Negativicutes,o:Selenomonadales,f:Veillonellaceae,g:Megasphaera,s:Megasphaera_indica Otu074
d:Bacteria,p:Firmicutes,c:Clostridia,o:Clostridiales,f:Lachnospiraceae,g:Clostridium_XlVa,s:Clostridium_bolteae Otu075
d:Bacteria,p:Firmicutes,c:Clostridia,o:Clostridiales,f:Lachnospiraceae,g:Blautia,s:Blautia_wexlerae Otu076
d:Bacteria,p:Firmicutes,c:Clostridia,o:Clostridiales,f:Eubacteriaceae,g:Eubacterium,s:Eubacterium_coprostanoligenes Otu077
d:Bacteria,p:Bacteroidetes,c:Bacteroidia,o:Bacteroidales,f:Bacteroidaceae,g:Bacteroides,s:Bacteroides_clarus Otu078
d:Bacteria,p:Verrucomicrobia,c:Verrucomicrobiae,o:Verrucomicrobiales,f:Verrucomicrobiaceae,g:Akkermansia,s:Akkermansia_muciniphila Otu079
d:Bacteria,p:Bacteroidetes,c:Bacteroidia,o:Bacteroidales,f:Porphyromonadaceae,g:Butyricimonas,s:Butyricimonas_faecihominis Otu080
d:Bacteria,p:Proteobacteria,c:Betaproteobacteria,o:Burkholderiales,f:Sutterellaceae,g:Sutterella,s:Sutterella_wadsworthensis Otu081
d:Bacteria,p:Firmicutes,c:Clostridia,o:Clostridiales,f:Lachnospiraceae,g:Coprococcus,s:Coprococcus_comes Otu082
d:Bacteria,p:Firmicutes,c:Clostridia,o:Clostridiales,f:Lachnospiraceae,g:Fusicatenibacter,s:Fusicatenibacter_saccharivorans Otu083
d:Bacteria,p:Firmicutes,c:Clostridia,o:Clostridiales,f:Clostridiaceae_1,g:Clostridium_sensu_stricto Otu084
d:Bacteria,p:Actinobacteria,c:Actinobacteria,o:Bifidobacteriales,f:Bifidobacteriaceae,g:Bifidobacterium,s:Bifidobacterium_adolescentis Otu085
d:Bacteria,p:Proteobacteria,c:Gammaproteobacteria,o:Pasteurellales,f:Pasteurellaceae,g:Haemophilus,s:Haemophilus_parainfluenzae Otu086
d:Bacteria,p:Bacteroidetes,c:Bacteroidia,o:Bacteroidales,f:Porphyromonadaceae,g:Butyricimonas,s:Butyricimonas_virosa Otu087
d:Bacteria,p:Firmicutes,c:Erysipelotrichia,o:Erysipelotrichales,f:Erysipelotrichaceae,g:Catenibacterium,s:Catenibacterium_mitsuokai Otu088
d:Bacteria,p:Firmicutes,c:Negativicutes,o:Selenomonadales,f:Veillonellaceae,g:Veillonella Otu089
d:Bacteria,p:Firmicutes,c:Bacilli,o:Lactobacillales,f:Lactobacillaceae,g:Lactobacillus Otu090
d:Bacteria,p:Firmicutes,c:Clostridia,o:Clostridiales,f:Lachnospiraceae,g:Dorea,s:Dorea_longicatena Otu091
d:Bacteria,p:Firmicutes,c:Clostridia,o:Clostridiales,f:Lachnospiraceae,g:Blautia,s:Ruminococcus_obeum Otu092
d:Bacteria,p:Firmicutes,c:Clostridia,o:Clostridiales,f:Lachnospiraceae,g:Clostridium_XlVb,s:Clostridium_lactatifermentans Otu093
d:Bacteria,p:Proteobacteria,c:Deltaproteobacteria,o:Desulfovibrionales,f:Desulfovibrionaceae,g:Desulfovibrio Otu094
d:Bacteria,p:Bacteroidetes,c:Bacteroidia,o:Bacteroidales,f:Bacteroidaceae,g:Bacteroides,s:Bacteroides_intestinalis Otu095
d:Bacteria,p:Bacteroidetes,c:Bacteroidia,o:Bacteroidales,f:Porphyromonadaceae Otu096
d:Bacteria,p:Firmicutes,c:Bacilli,o:Lactobacillales,f:Lactobacillaceae,g:Lactobacillus,s:Lactobacillus_salivarius Otu097
d:Bacteria,p:Bacteroidetes,c:Bacteroidia,o:Bacteroidales,f:Porphyromonadaceae,g:Parabacteroides,s:Parabacteroides_goldsteinii Otu098
d:Bacteria,p:Actinobacteria,c:Actinobacteria,o:Bifidobacteriales,f:Bifidobacteriaceae,g:Bifidobacterium Otu099
d:Bacteria,p:Fusobacteria,c:Fusobacteriia,o:Fusobacteriales,f:Fusobacteriaceae,g:Fusobacterium,s:Fusobacterium_varium Otu100
d:Bacteria,p:Proteobacteria,c:Betaproteobacteria,o:Burkholderiales,f:Sutterellaceae Otu101
d:Bacteria,p:Bacteroidetes,c:Bacteroidia,o:Bacteroidales,f:Bacteroidaceae,g:Bacteroides,s:Bacteroides_finegoldii Otu102
d:Bacteria,p:Actinobacteria,c:Actinobacteria,o:Bifidobacteriales,f:Bifidobacteriaceae,g:Bifidobacterium,s:Bifidobacterium_kashiwanohense Otu103
d:Bacteria,p:Bacteroidetes,c:Bacteroidia,o:Bacteroidales,f:Porphyromonadaceae,g:Butyricimonas Otu104
d:Bacteria,p:Firmicutes,c:Clostridia,o:Clostridiales,f:Lachnospiraceae,g:Ruminococcus2,s:Ruminococcus_faecis Otu105
d:Bacteria,p:Firmicutes,c:Clostridia,o:Clostridiales,f:Lachnospiraceae,g:Blautia Otu106
d:Bacteria,p:Bacteroidetes,c:Bacteroidia,o:Bacteroidales,f:Bacteroidaceae,g:Bacteroides,s:Bacteroides_salyersiae Otu107
d:Bacteria,p:Firmicutes,c:Clostridia,o:Clostridiales,f:Peptostreptococcaceae,g:Romboutsia Otu108
d:Bacteria,p:Firmicutes,c:Clostridia,o:Clostridiales,f:Lachnospiraceae,g:Blautia,s:Blautia_faecis Otu109
d:Bacteria,p:Firmicutes,c:Clostridia,o:Clostridiales,f:Ruminococcaceae,g:Clostridium_IV Otu110
d:Bacteria,p:Firmicutes,c:Clostridia,o:Clostridiales,f:Lachnospiraceae,g:Clostridium_XlVa,s:Hungatella_hathewayi Otu111
d:Bacteria,p:Firmicutes,c:Erysipelotrichia,o:Erysipelotrichales,f:Erysipelotrichaceae,g:Clostridium_XVIII Otu112
d:Bacteria,p:Proteobacteria,c:Deltaproteobacteria,o:Desulfovibrionales Otu113
d:Bacteria,p:Firmicutes,c:Negativicutes,o:Selenomonadales,f:Veillonellaceae,g:Megasphaera,s:Megasphaera_elsdenii Otu114
d:Bacteria,p:Firmicutes,c:Clostridia,o:Clostridiales,f:Ruminococcaceae,g:Clostridium_IV,s:Eubacterium_siraeum Otu115
d:Bacteria,p:Firmicutes,c:Clostridia,o:Clostridiales,f:Lachnospiraceae,g:Blautia,s:Blautia_luti Otu116
d:Bacteria,p:Firmicutes,c:Clostridia,o:Clostridiales,f:Lachnospiraceae,g:Lachnospiracea_incertae_sedis,s:Eubacterium_hallii Otu117
d:Bacteria,p:Firmicutes,c:Bacilli,o:Lactobacillales,f:Lactobacillaceae,g:Lactobacillus,s:Lactobacillus_mucosae Otu118
d:Bacteria,p:Firmicutes,c:Negativicutes,o:Selenomonadales,f:Veillonellaceae,g:Allisonella,s:Allisonella_histaminiformans Otu119
d:Bacteria,p:Firmicutes,c:Clostridia,o:Clostridiales,f:Ruminococcaceae,g:Ruminococcus,s:Ruminococcus_callidus Otu120
d:Bacteria,p:Firmicutes,c:Clostridia,o:Clostridiales,f:Lachnospiraceae,g:Clostridium_XlVb Otu121
d:Bacteria,p:Firmicutes,c:Negativicutes,o:Selenomonadales,f:Veillonellaceae,g:Dialister,s:Dialister_invisus Otu122
d:Bacteria,p:Firmicutes,c:Clostridia,o:Clostridiales,f:Ruminococcaceae,g:Ruminococcus,s:Ruminococcus_albus Otu123
d:Bacteria,p:Firmicutes,c:Clostridia,o:Clostridiales,f:Lachnospiraceae,g:Coprococcus,s:Coprococcus_eutactus Otu124
d:Bacteria,p:Firmicutes,c:Clostridia,o:Clostridiales,f:Lachnospiraceae,g:Dorea,s:Dorea_formicigenerans Otu125
d:Bacteria,p:Firmicutes,c:Negativicutes,o:Selenomonadales,f:Acidaminococcaceae,g:Acidaminococcus Otu126
d:Bacteria,p:Bacteroidetes,c:Bacteroidia,o:Bacteroidales,f:Porphyromonadaceae,g:Parabacteroides Otu127
d:Bacteria,p:Bacteroidetes,c:Bacteroidia,o:Bacteroidales,f:Porphyromonadaceae,g:Parabacteroides,s:Parabacteroides_johnsonii Otu128
d:Bacteria,p:Firmicutes,c:Clostridia,o:Clostridiales,f:Lachnospiraceae,g:Lachnospiracea_incertae_sedis,s:Eubacterium_ventriosum Otu129
d:Bacteria,p:Firmicutes,c:Clostridia,o:Clostridiales,f:Lachnospiraceae,g:Coprococcus Otu130
d:Bacteria,p:Proteobacteria,c:Betaproteobacteria,o:Burkholderiales,f:Comamonadaceae,g:Comamonas Otu131
d:Bacteria,p:Actinobacteria,c:Actinobacteria,o:Coriobacteriales,f:Coriobacteriaceae,g:Olsenella Otu132
d:Bacteria,p:Firmicutes,c:Clostridia,o:Clostridiales,f:Lachnospiraceae,g:Howardella,s:Howardella_ureilytica Otu133
d:Bacteria,p:Firmicutes,c:Erysipelotrichia,o:Erysipelotrichales,f:Erysipelotrichaceae,g:Holdemania,s:Holdemania_filiformis Otu134
d:Bacteria,p:Firmicutes,c:Bacilli,o:Lactobacillales,f:Leuconostocaceae,g:Weissella,s:Weissella_cibaria Otu135
d:Bacteria,p:Firmicutes,c:Bacilli,o:Bacillales,f:Bacillales_Incertae_Sedis_XI,g:Gemella Otu136
d:Bacteria,p:Proteobacteria Otu137
d:Bacteria,p:Firmicutes,c:Clostridia,o:Clostridiales,f:Lachnospiraceae,g:Anaerostipes,s:Eubacterium_hadrum Otu138
d:Bacteria,p:Proteobacteria,c:Betaproteobacteria,o:Burkholderiales,f:Oxalobacteraceae Otu139
d:Bacteria,p:Lentisphaerae,c:Lentisphaeria,o:Victivallales,f:Victivallaceae,g:Victivallis,s:Victivallis_vadensis Otu140
d:Bacteria,p:Bacteroidetes,c:Bacteroidia,o:Bacteroidales,f:Porphyromonadaceae,g:Butyricimonas,s:Butyricimonas_paravirosa Otu141
d:Bacteria,p:Candidatus_Saccharibacteria,g:Saccharibacteria_genera_incertae_sedis Otu142
d:Bacteria,p:Firmicutes,c:Clostridia,o:Clostridiales,f:Lachnospiraceae,g:Ruminococcus2,s:Ruminococcus_lactaris Otu143
d:Bacteria,p:Firmicutes,c:Clostridia,o:Clostridiales,f:Ruminococcaceae,g:Anaerotruncus,s:Anaerotruncus_colihominis Otu144
d:Bacteria,p:Actinobacteria,c:Actinobacteria,o:Coriobacteriales,f:Coriobacteriaceae,g:Asaccharobacter,s:Asaccharobacter_celatus Otu145
d:Bacteria,p:Firmicutes,c:Negativicutes,o:Selenomonadales,f:Veillonellaceae,g:Dialister,s:Dialister_pneumosintes Otu146
d:Bacteria,p:Firmicutes,c:Clostridia,o:Clostridiales,f:Lachnospiraceae,g:Clostridium_XlVa,s:Clostridium_lavalense Otu147
d:Bacteria,p:Firmicutes,c:Clostridia,o:Clostridiales,f:Lachnospiraceae,g:Clostridium_XlVa,s:Clostridium_aldenense Otu148
d:Bacteria,p:Proteobacteria,c:Epsilonproteobacteria,o:Campylobacterales,f:Campylobacteraceae,g:Campylobacter Otu149
d:Bacteria,p:Actinobacteria,c:Actinobacteria,o:Coriobacteriales,f:Coriobacteriaceae,g:Senegalimassilia,s:Senegalimassilia_anaerobia Otu150
d:Bacteria,p:Firmicutes,c:Erysipelotrichia,o:Erysipelotrichales,f:Erysipelotrichaceae,g:Coprobacillus,s:Coprobacillus_cateniformis Otu151
d:Bacteria,p:Firmicutes,c:Bacilli,o:Lactobacillales,f:Enterococcaceae,g:Enterococcus,s:Enterococcus_faecalis Otu152
d:Bacteria,p:Firmicutes,c:Clostridia,o:Clostridiales,f:Ruminococcaceae,g:Clostridium_IV,s:Clostridium_leptum Otu153
d:Bacteria,p:Actinobacteria,c:Actinobacteria,o:Coriobacteriales,f:Coriobacteriaceae,g:Collinsella,s:Collinsella_tanakaei Otu154
d:Bacteria,p:Firmicutes,c:Clostridia,o:Clostridiales,f:Peptostreptococcaceae,g:Peptostreptococcus,s:Peptostreptococcus_anaerobius Otu155
d:Bacteria,p:Firmicutes,c:Clostridia,o:Clostridiales,f:Eubacteriaceae,g:Eubacterium,s:Eubacterium_desmolans Otu156
d:Bacteria,p:Actinobacteria,c:Actinobacteria,o:Coriobacteriales,f:Coriobacteriaceae,g:Olsenella,s:Olsenella_scatoligenes Otu157
d:Bacteria,p:Firmicutes,c:Clostridia,o:Clostridiales,f:Peptostreptococcaceae,g:Intestinibacter,s:Intestinibacter_bartlettii Otu158
d:Bacteria,p:Firmicutes,c:Erysipelotrichia,o:Erysipelotrichales,f:Erysipelotrichaceae Otu159
d:Bacteria,p:Firmicutes,c:Clostridia,o:Clostridiales,f:Lachnospiraceae,g:Eisenbergiella,s:Eisenbergiella_tayi Otu160
d:Bacteria,p:Proteobacteria,c:Gammaproteobacteria Otu161
d:Bacteria,p:Firmicutes,c:Erysipelotrichia,o:Erysipelotrichales,f:Erysipelotrichaceae,g:Clostridium_XVIII,s:Clostridium_ramosum Otu162
d:Bacteria,p:Actinobacteria,c:Actinobacteria,o:Coriobacteriales,f:Coriobacteriaceae Otu163
d:Bacteria,p:Actinobacteria,c:Actinobacteria,o:Coriobacteriales,f:Coriobacteriaceae,g:Slackia,s:Slackia_isoflavoniconvertens Otu164
d:Bacteria,p:Actinobacteria,c:Actinobacteria,o:Bifidobacteriales,f:Bifidobacteriaceae,g:Bifidobacterium,s:Bifidobacterium_bifidum Otu165
d:Bacteria,p:Bacteroidetes,c:Bacteroidia,o:Bacteroidales,f:Prevotellaceae,g:Prevotella,s:Prevotella_bivia Otu166
d:Bacteria,p:Actinobacteria,c:Actinobacteria,o:Coriobacteriales,f:Coriobacteriaceae,g:Eggerthella,s:Eggerthella_lenta Otu167
d:Bacteria,p:Firmicutes,c:Erysipelotrichia,o:Erysipelotrichales,f:Erysipelotrichaceae,g:Turicibacter,s:Turicibacter_sanguinis Otu168
d:Bacteria,p:Actinobacteria,c:Actinobacteria,o:Bifidobacteriales,f:Bifidobacteriaceae,g:Bifidobacterium,s:Bifidobacterium_dentium Otu169
d:Bacteria,p:Firmicutes,c:Bacilli,o:Lactobacillales,f:Enterococcaceae,g:Enterococcus Otu170
d:Bacteria,p:Firmicutes,c:Bacilli,o:Lactobacillales,f:Carnobacteriaceae,g:Granulicatella,s:Granulicatella_adiacens Otu171
d:Bacteria,p:Bacteroidetes,c:Bacteroidia,o:Bacteroidales,f:Bacteroidaceae,g:Bacteroides,s:Bacteroides_nordii Otu172
d:Bacteria,p:Firmicutes,c:Negativicutes,o:Selenomonadales,f:Veillonellaceae,g:Dialister Otu173
d:Bacteria,p:Firmicutes,c:Erysipelotrichia,o:Erysipelotrichales,f:Erysipelotrichaceae,g:Kandleria,s:Kandleria_vitulina Otu174
d:Bacteria,p:Firmicutes,c:Erysipelotrichia,o:Erysipelotrichales,f:Erysipelotrichaceae,g:Erysipelotrichaceae_incertae_sedis Otu175
d:Bacteria,p:Firmicutes,c:Bacilli,o:Lactobacillales,f:Lactobacillaceae,g:Lactobacillus,s:Lactobacillus_ruminis Otu176
d:Bacteria,p:Actinobacteria,c:Actinobacteria Otu177
d:Bacteria,p:Firmicutes,c:Clostridia,o:Clostridiales,f:Lachnospiraceae,g:Clostridium_XlVa,s:Clostridium_nexile Otu178
d:Bacteria,p:Proteobacteria,c:Deltaproteobacteria,o:Desulfovibrionales,f:Desulfovibrionaceae Otu179
d:Bacteria,p:Firmicutes,c:Clostridia,o:Clostridiales,f:Ruminococcaceae,g:Pseudoflavonifractor,s:Pseudoflavonifractor_capillosus Otu180
d:Bacteria,p:Proteobacteria,c:Gammaproteobacteria,o:Aeromonadales,f:Succinivibrionaceae Otu181
d:Bacteria,p:Firmicutes,c:Negativicutes,o:Selenomonadales,f:Veillonellaceae,g:Megamonas Otu182
d:Bacteria,p:Firmicutes,c:Clostridia,o:Clostridiales,f:Clostridiales_Incertae_Sedis_XI,g:Parvimonas,s:Parvimonas_micra Otu183
d:Bacteria,p:Firmicutes,c:Bacilli,o:Lactobacillales,f:Streptococcaceae,g:Streptococcus,s:Streptococcus_sobrinus Otu184
d:Bacteria,p:Firmicutes,c:Clostridia,o:Clostridiales,f:Peptoniphilaceae,g:Peptoniphilus,s:Peptoniphilus_lacrimalis Otu185
d:Bacteria,p:Firmicutes,c:Clostridia,o:Clostridiales,f:Lachnospiraceae,g:Clostridium_XlVa,s:Clostridium_scindens Otu186
d:Bacteria,p:Synergistetes,c:Synergistia,o:Synergistales,f:Synergistaceae,g:Pyramidobacter,s:Pyramidobacter_piscolens Otu187
d:Bacteria,p:Synergistetes,c:Synergistia,o:Synergistales,f:Synergistaceae,g:Cloacibacillus,s:Cloacibacillus_porcorum Otu188
d:Bacteria,p:Firmicutes,c:Bacilli,o:Lactobacillales,f:Streptococcaceae,g:Streptococcus,s:Streptococcus_gordonii Otu189
d:Bacteria,p:Actinobacteria,c:Actinobacteria,o:Actinomycetales,f:Micrococcaceae,g:Rothia,s:Rothia_mucilaginosa Otu190
d:Bacteria,p:Firmicutes,c:Negativicutes,o:Selenomonadales,f:Veillonellaceae,g:Dialister,s:Dialister_propionicifaciens Otu191
d:Bacteria,p:Firmicutes,c:Clostridia,o:Clostridiales,f:Ruminococcaceae,g:Intestinimonas,s:Intestinimonas_butyriciproducens Otu192
d:Bacteria,p:Bacteroidetes,c:Bacteroidia,o:Bacteroidales,f:Prevotellaceae,g:Prevotella,s:Prevotella_disiens Otu193
d:Bacteria,p:Firmicutes,c:Clostridia,o:Clostridiales,f:Peptostreptococcaceae Otu194
d:Bacteria,p:Bacteroidetes,c:Bacteroidia,o:Bacteroidales,f:Prevotellaceae,g:Prevotella,s:Prevotella_corporis Otu195
d:Bacteria,p:Synergistetes,c:Synergistia,o:Synergistales,f:Synergistaceae,g:Cloacibacillus,s:Cloacibacillus_evryensis Otu196
d:Bacteria,p:Firmicutes,c:Negativicutes,o:Selenomonadales,f:Veillonellaceae,g:Megasphaera,s:Megasphaera_micronuciformis Otu197
d:Bacteria,p:Proteobacteria,c:Gammaproteobacteria,o:Pasteurellales,f:Pasteurellaceae Otu198
d:Bacteria,p:Firmicutes,c:Bacilli,o:Lactobacillales,f:Lactobacillaceae,g:Lactobacillus,s:Lactobacillus_fermentum Otu199
d:Bacteria,p:Bacteroidetes,c:Bacteroidia,o:Bacteroidales,f:Porphyromonadaceae,g:Parabacteroides,s:Parabacteroides_gordonii Otu200
d:Bacteria,p:Fusobacteria,c:Fusobacteriia,o:Fusobacteriales,f:Fusobacteriaceae,g:Fusobacterium,s:Fusobacterium_mortiferum Otu201
d:Bacteria,p:Firmicutes,c:Clostridia,o:Clostridiales,f:Clostridiaceae_1,g:Clostridium_sensu_stricto,s:Clostridium_paraputrificum Otu202
d:Archaea,p:Euryarchaeota,c:Methanobacteria,o:Methanobacteriales,f:Methanobacteriaceae,g:Methanobrevibacter,s:Methanobrevibacter_smithii Otu203
d:Bacteria,p:Fusobacteria,c:Fusobacteriia,o:Fusobacteriales,f:Fusobacteriaceae,g:Fusobacterium,s:Fusobacterium_nucleatum_subsp._animalis Otu204
d:Bacteria,p:Actinobacteria,c:Actinobacteria,o:Actinomycetales,f:Actinomycetaceae,g:Actinomyces,s:Actinomyces_odontolyticus Otu205
d:Bacteria,p:Firmicutes,c:Bacilli,o:Lactobacillales,f:Streptococcaceae,g:Lactococcus,s:Lactococcus_formosensis Otu206
d:Bacteria,p:Cyanobacteria/Chloroplast,c:Chloroplast,f:Chloroplast,g:Streptophyta Otu207
d:Bacteria,p:Fusobacteria,c:Fusobacteriia,o:Fusobacteriales,f:Leptotrichiaceae,g:Sneathia,s:Sneathia_sanguinegens Otu208
d:Bacteria,p:Firmicutes,c:Clostridia,o:Clostridiales,f:Ruminococcaceae,g:Anaerofilum,s:Anaerofilum_pentosovorans Otu209
d:Bacteria,p:Proteobacteria,c:Gammaproteobacteria,o:Pasteurellales,f:Pasteurellaceae,g:Haemophilus Otu210
d:Bacteria,p:Firmicutes,c:Clostridia,o:Clostridiales,f:Christensenellaceae,g:Christensenella,s:Christensenella_minuta Otu211
d:Bacteria,p:Firmicutes,c:Bacilli,o:Lactobacillales,f:Leuconostocaceae,g:Leuconostoc Otu212
d:Bacteria,p:Firmicutes,c:Bacilli,o:Lactobacillales,f:Streptococcaceae,g:Lactococcus,s:Lactococcus_lactis_subsp._tructae Otu213
d:Bacteria,p:Proteobacteria,c:Betaproteobacteria Otu214
d:Bacteria,p:Proteobacteria,c:Betaproteobacteria,o:Burkholderiales,f:Burkholderiaceae,g:Lautropia,s:Lautropia_mirabilis Otu215
d:Bacteria,p:Proteobacteria,c:Epsilonproteobacteria,o:Campylobacterales,f:Campylobacteraceae,g:Campylobacter,s:Campylobacter_hominis Otu216
d:Bacteria,p:Bacteroidetes,c:Bacteroidia,o:Bacteroidales,f:Porphyromonadaceae,g:Odoribacter Otu217
d:Bacteria,p:Firmicutes,c:Clostridia,o:Clostridiales,f:Lachnospiraceae,g:Blautia,s:Blautia_stercoris Otu218
d:Bacteria,p:Firmicutes,c:Erysipelotrichia,o:Erysipelotrichales,f:Erysipelotrichaceae,g:Solobacterium,s:Solobacterium_moorei Otu219
d:Bacteria,p:Firmicutes,c:Bacilli,o:Lactobacillales,f:Streptococcaceae,g:Streptococcus,s:Streptococcus_mutans Otu220
d:Bacteria,p:Proteobacteria,c:Gammaproteobacteria,o:Enterobacteriales,f:Enterobacteriaceae,g:Escherichia/Shigella Otu221
d:Bacteria,p:Actinobacteria,c:Actinobacteria,o:Actinomycetales,f:Actinomycetaceae,g:Actinomyces Otu222
d:Bacteria,p:Firmicutes,c:Clostridia,o:Clostridiales,f:Peptostreptococcaceae,g:Clostridium_XI Otu223
d:Bacteria,p:Actinobacteria,c:Actinobacteria,o:Bifidobacteriales,f:Bifidobacteriaceae,g:Scardovia,s:Scardovia_wiggsiae Otu224
d:Bacteria,p:Bacteroidetes,c:Bacteroidia,o:Bacteroidales,f:Prevotellaceae,g:Prevotella,s:Prevotella_timonensis Otu225
d:Bacteria,p:Proteobacteria,c:Epsilonproteobacteria,o:Campylobacterales,f:Campylobacteraceae,g:Campylobacter,s:Campylobacter_gracilis Otu226
d:Bacteria,p:Firmicutes,c:Clostridia,o:Clostridiales,f:Peptoniphilaceae,g:Peptoniphilus,s:Peptoniphilus_koenoeneniae Otu227
d:Bacteria,p:Firmicutes,c:Erysipelotrichia,o:Erysipelotrichales,f:Erysipelotrichaceae,g:Clostridium_XVIII,s:Clostridium_spiroforme Otu228
d:Bacteria,p:Firmicutes,c:Clostridia,o:Clostridiales,f:Eubacteriaceae,g:Eubacterium,s:Eubacterium_callanderi Otu229
d:Bacteria,p:Firmicutes,c:Bacilli,o:Lactobacillales,f:Aerococcaceae,g:Abiotrophia,s:Abiotrophia_defectiva Otu230
d:Bacteria,p:Firmicutes,c:Erysipelotrichia,o:Erysipelotrichales,f:Erysipelotrichaceae,g:Faecalicoccus Otu231
d:Bacteria,p:Proteobacteria,c:Gammaproteobacteria,o:Enterobacteriales,f:Enterobacteriaceae,g:Cronobacter Otu232
d:Bacteria,p:Firmicutes,c:Clostridia,o:Clostridiales,f:Clostridiales_Incertae_Sedis_XI,g:Ezakiella,s:Ezakiella_peruensis Otu233
d:Bacteria,p:Actinobacteria,c:Actinobacteria,o:Coriobacteriales,f:Coriobacteriaceae,g:Atopobium Otu234
d:Bacteria,p:Candidatus_Saccharibacteria Otu235
d:Bacteria,p:Actinobacteria,c:Actinobacteria,o:Coriobacteriales,f:Coriobacteriaceae,g:Gordonibacter Otu236
d:Bacteria,p:Firmicutes,c:Clostridia,o:Clostridiales,f:Peptoniphilaceae,g:Peptoniphilus Otu237
d:Bacteria,p:Firmicutes,c:Bacilli,o:Bacillales,f:Bacillales_Incertae_Sedis_XI,g:Gemella,s:Gemella_haemolysans Otu238
d:Bacteria,p:Firmicutes,c:Clostridia,o:Clostridiales,f:Lachnospiraceae,g:Oribacterium Otu239
d:Bacteria,p:Actinobacteria,c:Actinobacteria,o:Coriobacteriales,f:Coriobacteriaceae,g:Gordonibacter,s:Gordonibacter_urolithinfaciens Otu240
d:Bacteria,p:Firmicutes,c:Bacilli,o:Lactobacillales,f:Streptococcaceae,g:Streptococcus,s:Streptococcus_anginosus_subsp._whileyi Otu241
d:Bacteria,p:Firmicutes,c:Clostridia,o:Clostridiales,f:Lachnospiraceae,g:Oribacterium,s:Oribacterium_asaccharolyticum Otu242
d:Bacteria,p:Firmicutes,c:Clostridia,o:Clostridiales,f:Peptostreptococcaceae,g:Romboutsia,s:Romboutsia_sedimentorum Otu243
d:Bacteria,p:Actinobacteria,c:Actinobacteria,o:Coriobacteriales,f:Coriobacteriaceae,g:Olsenella,s:Olsenella_profusa Otu244
d:Bacteria,p:Firmicutes,c:Clostridia Otu245
d:Bacteria,p:Firmicutes,c:Clostridia,o:Clostridiales,f:Lachnospiraceae,g:Oribacterium,s:Oribacterium_parvum Otu246
d:Bacteria,p:Proteobacteria,c:Betaproteobacteria,o:Burkholderiales,f:Comamonadaceae,g:Delftia Otu247
d:Bacteria,p:Firmicutes,c:Bacilli,o:Bacillales,f:Bacillaceae_1,g:Bacillus Otu248
d:Bacteria,p:Firmicutes,c:Bacilli,o:Lactobacillales,f:Leuconostocaceae,g:Leuconostoc,s:Leuconostoc_lactis Otu249
d:Bacteria,p:Firmicutes,c:Negativicutes,o:Selenomonadales,f:Veillonellaceae Otu250
d:Bacteria,p:Firmicutes,c:Clostridia,o:Clostridiales,f:Lachnospiraceae,g:Lachnoanaerobaculum Otu251
d:Bacteria,p:Firmicutes,c:Clostridia,o:Clostridiales,f:Catabacteriaceae,g:Catabacter,s:Catabacter_hongkongensis Otu252
