# Supplementary material for: Changes in Gut Microbiota and Systemic Inflammation after Synbiotic Supplementation in Patients with Systemic Lupus Erythematosus: A Randomized, Double-Blind, Placebo-Controlled Trial
Source: Cells. 2022 Oct 29;11(21):3419. doi: 10.3390/cells11213419 (PMC9658918; doi:10.3390/cells11213419)
Supplement: Supplementary file 1 [file cells-11-03419-s001.zip › supplementary file/supplementary file_Table S3. venn diagram-details.xlsx]

## Sheet: Sheet1
Names	total	elements
p-post p-pre s-post s-pre	208	d:Bacteria,p:Bacteroidetes,c:Bacteroidia,o:Bacteroidales,f:Prevotellaceae,g:Prevotella,s:Prevotella_corporis
		d:Bacteria,p:Proteobacteria,c:Deltaproteobacteria,o:Desulfovibrionales,f:Desulfovibrionaceae
		d:Bacteria,p:Actinobacteria,c:Actinobacteria,o:Coriobacteriales,f:Coriobacteriaceae,g:Olsenella
		d:Bacteria,p:Actinobacteria,c:Actinobacteria,o:Coriobacteriales,f:Coriobacteriaceae,g:Collinsella
		d:Bacteria,p:Firmicutes,c:Clostridia,o:Clostridiales,f:Lachnospiraceae,g:Roseburia,s:Roseburia_faecis
		d:Bacteria,p:Bacteroidetes,c:Bacteroidia,o:Bacteroidales,f:Porphyromonadaceae,g:Barnesiella,s:Barnesiella_intestinihominis
		d:Bacteria,p:Firmicutes,c:Clostridia,o:Clostridiales,f:Lachnospiraceae,g:Clostridium_XlVa,s:Hungatella_hathewayi
		d:Bacteria,p:Proteobacteria,c:Deltaproteobacteria,o:Desulfovibrionales
		d:Bacteria,p:Firmicutes,c:Clostridia,o:Clostridiales,f:Peptostreptococcaceae,g:Clostridium_XI
		d:Bacteria,p:Bacteroidetes,c:Bacteroidia,o:Bacteroidales,f:Bacteroidaceae,g:Bacteroides,s:Bacteroides_ovatus
		d:Bacteria,p:Firmicutes,c:Bacilli,o:Lactobacillales,f:Enterococcaceae,g:Enterococcus,s:Enterococcus_faecalis
		d:Bacteria,p:Proteobacteria,c:Epsilonproteobacteria,o:Campylobacterales,f:Campylobacteraceae,g:Campylobacter
		d:Bacteria,p:Bacteroidetes,c:Bacteroidia,o:Bacteroidales,f:Bacteroidaceae,g:Bacteroides,s:Bacteroides_coprocola
		d:Bacteria,p:Fusobacteria,c:Fusobacteriia,o:Fusobacteriales,f:Fusobacteriaceae,g:Fusobacterium,s:Fusobacterium_varium
		d:Bacteria,p:Firmicutes,c:Clostridia,o:Clostridiales,f:Eubacteriaceae,g:Eubacterium,s:Eubacterium_coprostanoligenes
		d:Bacteria,p:Firmicutes,c:Erysipelotrichia,o:Erysipelotrichales,f:Erysipelotrichaceae
		d:Bacteria,p:Bacteroidetes,c:Bacteroidia,o:Bacteroidales,f:Bacteroidaceae,g:Bacteroides,s:Bacteroides_finegoldii
		d:Bacteria,p:Firmicutes,c:Negativicutes,o:Selenomonadales,f:Veillonellaceae,g:Megasphaera,s:Megasphaera_indica
		d:Bacteria,p:Firmicutes,c:Negativicutes,o:Selenomonadales,f:Acidaminococcaceae,g:Acidaminococcus,s:Acidaminococcus_fermentans
		d:Bacteria,p:Firmicutes,c:Bacilli,o:Lactobacillales,f:Streptococcaceae,g:Lactococcus,s:Lactococcus_formosensis
		d:Bacteria,p:Bacteroidetes,c:Bacteroidia,o:Bacteroidales,f:Rikenellaceae,g:Alistipes,s:Alistipes_shahii
		d:Bacteria,p:Actinobacteria,c:Actinobacteria,o:Coriobacteriales,f:Coriobacteriaceae,g:Collinsella,s:Collinsella_tanakaei
		d:Bacteria,p:Firmicutes,c:Erysipelotrichia,o:Erysipelotrichales,f:Erysipelotrichaceae,g:Erysipelotrichaceae_incertae_sedis
		d:Bacteria,p:Actinobacteria,c:Actinobacteria,o:Coriobacteriales,f:Coriobacteriaceae,g:Asaccharobacter,s:Asaccharobacter_celatus
		d:Bacteria,p:Bacteroidetes,c:Bacteroidia,o:Bacteroidales,f:Porphyromonadaceae,g:Butyricimonas,s:Butyricimonas_faecihominis
		d:Bacteria,p:Firmicutes,c:Erysipelotrichia,o:Erysipelotrichales,f:Erysipelotrichaceae,g:Solobacterium,s:Solobacterium_moorei
		d:Bacteria,p:Fusobacteria,c:Fusobacteriia,o:Fusobacteriales,f:Leptotrichiaceae,g:Sneathia,s:Sneathia_sanguinegens
		d:Bacteria,p:Bacteroidetes,c:Bacteroidia,o:Bacteroidales,f:Prevotellaceae,g:Paraprevotella,s:Paraprevotella_clara
		d:Bacteria,p:Bacteroidetes,c:Bacteroidia,o:Bacteroidales,f:Porphyromonadaceae,g:Parabacteroides,s:Parabacteroides_merdae
		d:Bacteria,p:Firmicutes,c:Clostridia,o:Clostridiales,f:Lachnospiraceae,g:Lachnospiracea_incertae_sedis,s:Eubacterium_eligens
		d:Bacteria,p:Firmicutes,c:Clostridia,o:Clostridiales,f:Lachnospiraceae,g:Clostridium_XlVa,s:Clostridium_bolteae
		d:Bacteria,p:Proteobacteria,c:Gammaproteobacteria,o:Pasteurellales,f:Pasteurellaceae,g:Haemophilus
		d:Bacteria,p:Firmicutes,c:Clostridia,o:Clostridiales,f:Ruminococcaceae,g:Faecalibacterium,s:Faecalibacterium_prausnitzii
		d:Bacteria,p:Bacteroidetes,c:Bacteroidia,o:Bacteroidales,f:Porphyromonadaceae,g:Parabacteroides,s:Parabacteroides_goldsteinii
		d:Bacteria,p:Firmicutes,c:Negativicutes,o:Selenomonadales,f:Acidaminococcaceae,g:Acidaminococcus,s:Acidaminococcus_intestini
		d:Bacteria,p:Firmicutes,c:Negativicutes,o:Selenomonadales,f:Veillonellaceae,g:Dialister,s:Dialister_propionicifaciens
		d:Bacteria,p:Bacteroidetes,c:Bacteroidia,o:Bacteroidales,f:Porphyromonadaceae,g:Odoribacter,s:Odoribacter_splanchnicus
		d:Bacteria,p:Lentisphaerae,c:Lentisphaeria,o:Victivallales,f:Victivallaceae,g:Victivallis,s:Victivallis_vadensis
		d:Bacteria,p:Firmicutes,c:Bacilli,o:Lactobacillales,f:Streptococcaceae,g:Lactococcus,s:Lactococcus_lactis_subsp._tructae
		d:Bacteria,p:Synergistetes,c:Synergistia,o:Synergistales,f:Synergistaceae,g:Pyramidobacter,s:Pyramidobacter_piscolens
		d:Bacteria,p:Firmicutes,c:Clostridia,o:Clostridiales,f:Ruminococcaceae,g:Intestinimonas,s:Intestinimonas_butyriciproducens
		d:Bacteria,p:Proteobacteria,c:Betaproteobacteria,o:Burkholderiales
		d:Bacteria,p:Actinobacteria,c:Actinobacteria,o:Bifidobacteriales,f:Bifidobacteriaceae,g:Scardovia,s:Scardovia_wiggsiae
		d:Bacteria,p:Firmicutes,c:Bacilli,o:Lactobacillales,f:Lactobacillaceae,g:Lactobacillus
		d:Bacteria,p:Firmicutes,c:Negativicutes,o:Selenomonadales,f:Veillonellaceae,g:Megamonas
		d:Bacteria,p:Firmicutes,c:Clostridia,o:Clostridiales,f:Ruminococcaceae,g:Clostridium_IV,s:Clostridium_leptum
		d:Bacteria,p:Firmicutes,c:Clostridia,o:Clostridiales,f:Lachnospiraceae,g:Roseburia
		d:Bacteria,p:Firmicutes,c:Clostridia,o:Clostridiales,f:Peptostreptococcaceae
		d:Bacteria,p:Firmicutes,c:Clostridia,o:Clostridiales,f:Lachnospiraceae,g:Clostridium_XlVa,s:Clostridium_lavalense
		d:Bacteria,p:Firmicutes,c:Clostridia,o:Clostridiales,f:Lachnospiraceae,g:Lachnospiracea_incertae_sedis,s:Eubacterium_hallii
		d:Bacteria,p:Firmicutes,c:Negativicutes,o:Selenomonadales,f:Veillonellaceae,g:Allisonella,s:Allisonella_histaminiformans
		d:Bacteria,p:Bacteroidetes,c:Bacteroidia,o:Bacteroidales,f:Bacteroidaceae,g:Bacteroides,s:Bacteroides_massiliensis
		d:Bacteria,p:Firmicutes,c:Bacilli,o:Lactobacillales,f:Carnobacteriaceae,g:Granulicatella,s:Granulicatella_adiacens
		d:Bacteria,p:Firmicutes
		d:Bacteria,p:Firmicutes,c:Clostridia,o:Clostridiales,f:Ruminococcaceae,g:Ruminococcus
		d:Bacteria,p:Bacteroidetes,c:Bacteroidia,o:Bacteroidales,f:Bacteroidaceae,g:Bacteroides,s:Bacteroides_salyersiae
		d:Bacteria,p:Proteobacteria,c:Betaproteobacteria,o:Burkholderiales,f:Oxalobacteraceae
		d:Bacteria,p:Firmicutes,c:Clostridia,o:Clostridiales,f:Lachnospiraceae,g:Ruminococcus2,s:Ruminococcus_faecis
		d:Bacteria,p:Firmicutes,c:Clostridia,o:Clostridiales,f:Ruminococcaceae,g:Anaerofilum,s:Anaerofilum_pentosovorans
		d:Bacteria,p:Firmicutes,c:Negativicutes,o:Selenomonadales,f:Veillonellaceae,g:Megasphaera,s:Megasphaera_elsdenii
		d:Bacteria,p:Firmicutes,c:Clostridia,o:Clostridiales,f:Lachnospiraceae,g:Coprococcus,s:Coprococcus_comes
		d:Bacteria,p:Bacteroidetes
		d:Bacteria,p:Proteobacteria,c:Gammaproteobacteria,o:Enterobacteriales,f:Enterobacteriaceae,g:Escherichia/Shigella
		d:Bacteria,p:Proteobacteria,c:Deltaproteobacteria,o:Desulfovibrionales,f:Desulfovibrionaceae,g:Desulfovibrio
		d:Bacteria,p:Firmicutes,c:Bacilli,o:Lactobacillales,f:Lactobacillaceae,g:Lactobacillus,s:Lactobacillus_ruminis
		d:Bacteria,p:Firmicutes,c:Negativicutes,o:Selenomonadales,f:Veillonellaceae,g:Megasphaera
		d:Bacteria,p:Synergistetes,c:Synergistia,o:Synergistales,f:Synergistaceae,g:Cloacibacillus,s:Cloacibacillus_porcorum
		d:Bacteria,p:Verrucomicrobia,c:Verrucomicrobiae,o:Verrucomicrobiales,f:Verrucomicrobiaceae,g:Akkermansia,s:Akkermansia_muciniphila
		d:Bacteria,p:Actinobacteria,c:Actinobacteria,o:Coriobacteriales,f:Coriobacteriaceae,g:Senegalimassilia,s:Senegalimassilia_anaerobia
		d:Bacteria,p:Firmicutes,c:Clostridia,o:Clostridiales,f:Lachnospiraceae,g:Clostridium_XlVb
		d:Bacteria,p:Proteobacteria,c:Gammaproteobacteria,o:Pasteurellales,f:Pasteurellaceae,g:Haemophilus,s:Haemophilus_parainfluenzae
		d:Bacteria,p:Actinobacteria,c:Actinobacteria,o:Coriobacteriales,f:Coriobacteriaceae,g:Slackia,s:Slackia_isoflavoniconvertens
		d:Bacteria,p:Firmicutes,c:Bacilli,o:Lactobacillales,f:Enterococcaceae,g:Enterococcus
		d:Bacteria,p:Firmicutes,c:Clostridia,o:Clostridiales,f:Christensenellaceae,g:Christensenella,s:Christensenella_minuta
		d:Bacteria,p:Firmicutes,c:Clostridia,o:Clostridiales,f:Lachnospiraceae,g:Ruminococcus2,s:Ruminococcus_lactaris
		d:Bacteria,p:Bacteroidetes,c:Bacteroidia,o:Bacteroidales,f:Bacteroidaceae,g:Bacteroides,s:Bacteroides_uniformis
		d:Bacteria,p:Firmicutes,c:Clostridia,o:Clostridiales,f:Lachnospiraceae,g:Clostridium_XlVb,s:Clostridium_lactatifermentans
		d:Bacteria,p:Bacteroidetes,c:Bacteroidia,o:Bacteroidales,f:Bacteroidaceae,g:Bacteroides,s:Bacteroides_stercoris
		d:Bacteria,p:Firmicutes,c:Clostridia,o:Clostridiales,f:Lachnospiraceae,g:Howardella,s:Howardella_ureilytica
		d:Bacteria,p:Firmicutes,c:Clostridia,o:Clostridiales,f:Lachnospiraceae,g:Clostridium_XlVa
		d:Bacteria,p:Firmicutes,c:Clostridia,o:Clostridiales,f:Ruminococcaceae,g:Gemmiger,s:Gemmiger_formicilis
		d:Bacteria,p:Firmicutes,c:Negativicutes,o:Selenomonadales,f:Veillonellaceae,g:Megasphaera,s:Megasphaera_micronuciformis
		d:Bacteria,p:Bacteroidetes,c:Bacteroidia,o:Bacteroidales,f:Porphyromonadaceae,g:Butyricimonas
		d:Bacteria,p:Bacteroidetes,c:Bacteroidia,o:Bacteroidales,f:Porphyromonadaceae,g:Parabacteroides,s:Parabacteroides_johnsonii
		d:Bacteria,p:Proteobacteria,c:Deltaproteobacteria,o:Desulfovibrionales,f:Desulfovibrionaceae,g:Desulfovibrio,s:Desulfovibrio_piger
		d:Bacteria,p:Firmicutes,c:Bacilli,o:Lactobacillales,f:Lactobacillaceae,g:Lactobacillus,s:Lactobacillus_mucosae
		d:Bacteria,p:Proteobacteria,c:Betaproteobacteria,o:Burkholderiales,f:Sutterellaceae,g:Sutterella,s:Sutterella_wadsworthensis
		d:Bacteria,p:Bacteroidetes,c:Bacteroidia,o:Bacteroidales,f:Porphyromonadaceae,g:Butyricimonas,s:Butyricimonas_paravirosa
		d:Bacteria,p:Firmicutes,c:Clostridia,o:Clostridiales,f:Ruminococcaceae,g:Anaerotruncus,s:Anaerotruncus_colihominis
		d:Bacteria,p:Proteobacteria,c:Betaproteobacteria,o:Burkholderiales,f:Sutterellaceae,g:Sutterella,s:Sutterella_stercoricanis
		d:Bacteria,p:Firmicutes,c:Bacilli,o:Lactobacillales,f:Streptococcaceae,g:Streptococcus,s:Streptococcus_mutans
		d:Bacteria,p:Bacteroidetes,c:Bacteroidia,o:Bacteroidales,f:Bacteroidaceae,g:Bacteroides,s:Bacteroides_xylanisolvens
		d:Bacteria,p:Proteobacteria,c:Gammaproteobacteria,o:Aeromonadales,f:Succinivibrionaceae
		d:Bacteria,p:Fusobacteria,c:Fusobacteriia,o:Fusobacteriales,f:Fusobacteriaceae,g:Fusobacterium
		d:Bacteria,p:Proteobacteria,c:Deltaproteobacteria,o:Desulfovibrionales,f:Desulfovibrionaceae,g:Bilophila,s:Bilophila_wadsworthia
		d:Bacteria,p:Actinobacteria,c:Actinobacteria,o:Actinomycetales,f:Micrococcaceae,g:Rothia,s:Rothia_mucilaginosa
		d:Bacteria,p:Firmicutes,c:Bacilli,o:Lactobacillales,f:Streptococcaceae,g:Streptococcus,s:Streptococcus_sobrinus
		d:Bacteria,p:Firmicutes,c:Clostridia,o:Clostridiales,f:Lachnospiraceae,g:Clostridium_XlVa,s:Clostridium_nexile
		d:Bacteria,p:Proteobacteria,c:Gammaproteobacteria,o:Enterobacteriales,f:Enterobacteriaceae
		d:Bacteria,p:Firmicutes,c:Bacilli,o:Lactobacillales,f:Lactobacillaceae,g:Lactobacillus,s:Lactobacillus_salivarius
		d:Bacteria,p:Proteobacteria,c:Betaproteobacteria
		d:Bacteria,p:Proteobacteria,c:Gammaproteobacteria,o:Pasteurellales,f:Pasteurellaceae
		d:Bacteria,p:Bacteroidetes,c:Bacteroidia,o:Bacteroidales,f:Prevotellaceae,g:Prevotella,s:Prevotella_bivia
		d:Bacteria,p:Firmicutes,c:Negativicutes,o:Selenomonadales,f:Veillonellaceae,g:Dialister
		d:Bacteria,p:Firmicutes,c:Clostridia,o:Clostridiales,f:Clostridiaceae_1,g:Clostridium_sensu_stricto,s:Clostridium_paraputrificum
		d:Bacteria,p:Firmicutes,c:Erysipelotrichia,o:Erysipelotrichales,f:Erysipelotrichaceae,g:Kandleria,s:Kandleria_vitulina
		d:Bacteria,p:Bacteroidetes,c:Bacteroidia,o:Bacteroidales,f:Bacteroidaceae,g:Bacteroides,s:Bacteroides_thetaiotaomicron
		d:Bacteria,p:Firmicutes,c:Bacilli,o:Lactobacillales,f:Aerococcaceae,g:Abiotrophia,s:Abiotrophia_defectiva
		d:Bacteria,p:Actinobacteria,c:Actinobacteria,o:Coriobacteriales,f:Coriobacteriaceae
		d:Bacteria,p:Actinobacteria,c:Actinobacteria
		d:Bacteria,p:Bacteroidetes,c:Bacteroidia,o:Bacteroidales,f:Bacteroidaceae,g:Bacteroides,s:Bacteroides_eggerthii
		d:Bacteria,p:Firmicutes,c:Clostridia,o:Clostridiales,f:Clostridiaceae_1,g:Clostridium_sensu_stricto
		d:Bacteria,p:Bacteroidetes,c:Bacteroidia,o:Bacteroidales,f:Prevotellaceae,g:Prevotella,s:Prevotella_timonensis
		d:Bacteria,p:Firmicutes,c:Clostridia,o:Clostridiales,f:Peptostreptococcaceae,g:Intestinibacter,s:Intestinibacter_bartlettii
		d:Bacteria,p:Firmicutes,c:Negativicutes,o:Selenomonadales,f:Veillonellaceae,g:Mitsuokella
		d:Bacteria,p:Proteobacteria,c:Alphaproteobacteria
		d:Bacteria,p:Firmicutes,c:Clostridia,o:Clostridiales,f:Lachnospiraceae,g:Coprococcus
		d:Bacteria,p:Proteobacteria,c:Epsilonproteobacteria,o:Campylobacterales,f:Campylobacteraceae,g:Campylobacter,s:Campylobacter_gracilis
		d:Bacteria,p:Proteobacteria,c:Gammaproteobacteria,o:Aeromonadales,f:Succinivibrionaceae,g:Succinivibrio,s:Succinivibrio_dextrinosolvens
		d:Bacteria,p:Actinobacteria,c:Actinobacteria,o:Bifidobacteriales,f:Bifidobacteriaceae,g:Bifidobacterium,s:Bifidobacterium_adolescentis
		d:Bacteria,p:Bacteroidetes,c:Bacteroidia,o:Bacteroidales,f:Porphyromonadaceae,g:Butyricimonas,s:Butyricimonas_virosa
		d:Bacteria,p:Actinobacteria,c:Actinobacteria,o:Bifidobacteriales,f:Bifidobacteriaceae,g:Bifidobacterium,s:Bifidobacterium_dentium
		d:Bacteria,p:Bacteroidetes,c:Bacteroidia,o:Bacteroidales,f:Bacteroidaceae,g:Bacteroides
		d:Bacteria,p:Firmicutes,c:Clostridia,o:Clostridiales,f:Lachnospiraceae,g:Lachnospiracea_incertae_sedis,s:Eubacterium_ventriosum
		d:Bacteria
		d:Bacteria,p:Firmicutes,c:Negativicutes,o:Selenomonadales,f:Veillonellaceae,g:Megamonas,s:Megamonas_funiformis
		d:Bacteria,p:Firmicutes,c:Negativicutes,o:Selenomonadales,f:Acidaminococcaceae,g:Phascolarctobacterium,s:Phascolarctobacterium_succinatutens
		d:Bacteria,p:Firmicutes,c:Clostridia,o:Clostridiales,f:Lachnospiraceae,g:Dorea,s:Dorea_longicatena
		d:Bacteria,p:Firmicutes,c:Clostridia,o:Clostridiales,f:Lachnospiraceae,g:Dorea,s:Dorea_formicigenerans
		d:Bacteria,p:Firmicutes,c:Erysipelotrichia,o:Erysipelotrichales,f:Erysipelotrichaceae,g:Clostridium_XVIII
		d:Bacteria,p:Bacteroidetes,c:Bacteroidia,o:Bacteroidales,f:Rikenellaceae,g:Alistipes
		d:Bacteria,p:Firmicutes,c:Erysipelotrichia,o:Erysipelotrichales,f:Erysipelotrichaceae,g:Turicibacter,s:Turicibacter_sanguinis
		d:Bacteria,p:Firmicutes,c:Erysipelotrichia,o:Erysipelotrichales,f:Erysipelotrichaceae,g:Holdemanella,s:Holdemanella_biformis
		d:Bacteria,p:Firmicutes,c:Bacilli,o:Lactobacillales,f:Streptococcaceae,g:Streptococcus,s:Streptococcus_gordonii
		d:Bacteria,p:Bacteroidetes,c:Bacteroidia,o:Bacteroidales
		d:Bacteria,p:Bacteroidetes,c:Bacteroidia,o:Bacteroidales,f:Prevotellaceae,g:Alloprevotella,s:Alloprevotella_rava
		d:Bacteria,p:Proteobacteria,c:Gammaproteobacteria,o:Enterobacteriales,f:Enterobacteriaceae,g:Escherichia/Shigella,s:Escherichia_fergusonii
		d:Bacteria,p:Firmicutes,c:Clostridia,o:Clostridiales,f:Lachnospiraceae,g:Blautia,s:Blautia_faecis
		d:Bacteria,p:Actinobacteria,c:Actinobacteria,o:Bifidobacteriales,f:Bifidobacteriaceae,g:Bifidobacterium
		d:Bacteria,p:Firmicutes,c:Clostridia,o:Clostridiales,f:Ruminococcaceae,g:Clostridium_IV
		d:Bacteria,p:Candidatus_Saccharibacteria
		d:Bacteria,p:Bacteroidetes,c:Bacteroidia,o:Bacteroidales,f:Porphyromonadaceae,g:Parabacteroides,s:Parabacteroides_gordonii
		d:Bacteria,p:Firmicutes,c:Clostridia,o:Clostridiales,f:Lachnospiraceae,g:Ruminococcus2,s:Ruminococcus_torques
		d:Bacteria,p:Firmicutes,c:Clostridia,o:Clostridiales,f:Ruminococcaceae,g:Flavonifractor,s:Flavonifractor_plautii
		d:Bacteria,p:Firmicutes,c:Clostridia,o:Clostridiales,f:Lachnospiraceae,g:Blautia,s:Blautia_luti
		d:Bacteria,p:Proteobacteria,c:Epsilonproteobacteria,o:Campylobacterales,f:Campylobacteraceae,g:Campylobacter,s:Campylobacter_hominis
		d:Bacteria,p:Firmicutes,c:Clostridia,o:Clostridiales,f:Ruminococcaceae,g:Ruminococcus,s:Ruminococcus_bromii
		d:Bacteria,p:Firmicutes,c:Clostridia,o:Clostridiales,f:Eubacteriaceae,g:Eubacterium,s:Eubacterium_desmolans
		d:Bacteria,p:Actinobacteria,c:Actinobacteria,o:Coriobacteriales,f:Coriobacteriaceae,g:Eggerthella,s:Eggerthella_lenta
		d:Bacteria,p:Firmicutes,c:Bacilli,o:Lactobacillales,f:Leuconostocaceae,g:Weissella,s:Weissella_cibaria
		d:Bacteria,p:Firmicutes,c:Clostridia,o:Clostridiales,f:Lachnospiraceae,g:Roseburia,s:Roseburia_inulinivorans
		d:Bacteria,p:Bacteroidetes,c:Bacteroidia,o:Bacteroidales,f:Bacteroidaceae,g:Bacteroides,s:Bacteroides_dorei
		d:Bacteria,p:Firmicutes,c:Clostridia,o:Clostridiales,f:Lachnospiraceae,g:Blautia,s:Ruminococcus_obeum
		d:Bacteria,p:Firmicutes,c:Bacilli,o:Lactobacillales,f:Streptococcaceae,g:Streptococcus,s:Streptococcus_salivarius_subsp._salivarius
		d:Bacteria,p:Bacteroidetes,c:Bacteroidia,o:Bacteroidales,f:Porphyromonadaceae,g:Parabacteroides
		d:Bacteria,p:Firmicutes,c:Clostridia,o:Clostridiales,f:Lachnospiraceae,g:Blautia
		d:Bacteria,p:Firmicutes,c:Clostridia,o:Clostridiales,f:Ruminococcaceae,g:Clostridium_IV,s:Eubacterium_siraeum
		d:Bacteria,p:Firmicutes,c:Clostridia,o:Clostridiales,f:Lachnospiraceae,g:Lachnospiracea_incertae_sedis
		d:Bacteria,p:Bacteroidetes,c:Bacteroidia,o:Bacteroidales,f:Bacteroidaceae,g:Bacteroides,s:Bacteroides_clarus
		d:Bacteria,p:Firmicutes,c:Clostridia,o:Clostridiales,f:Ruminococcaceae,g:Ruminococcus,s:Ruminococcus_callidus
		d:Bacteria,p:Firmicutes,c:Clostridia,o:Clostridiales,f:Lachnospiraceae,g:Coprococcus,s:Coprococcus_eutactus
		d:Bacteria,p:Bacteroidetes,c:Bacteroidia,o:Bacteroidales,f:Bacteroidaceae,g:Bacteroides,s:Bacteroides_fragilis
		d:Bacteria,p:Firmicutes,c:Negativicutes,o:Selenomonadales,f:Veillonellaceae,g:Dialister,s:Dialister_succinatiphilus
		d:Bacteria,p:Bacteroidetes,c:Bacteroidia,o:Bacteroidales,f:Bacteroidaceae,g:Bacteroides,s:Bacteroides_intestinalis
		d:Bacteria,p:Firmicutes,c:Negativicutes,o:Selenomonadales,f:Veillonellaceae,g:Veillonella,s:Veillonella_dispar
		d:Bacteria,p:Firmicutes,c:Clostridia,o:Clostridiales,f:Lachnospiraceae,g:Blautia,s:Blautia_wexlerae
		d:Bacteria,p:Bacteroidetes,c:Bacteroidia,o:Bacteroidales,f:Prevotellaceae,g:Prevotella,s:Prevotella_copri
		d:Bacteria,p:Proteobacteria,c:Betaproteobacteria,o:Burkholderiales,f:Burkholderiaceae,g:Lautropia,s:Lautropia_mirabilis
		d:Bacteria,p:Bacteroidetes,c:Bacteroidia,o:Bacteroidales,f:Rikenellaceae,g:Alistipes,s:Alistipes_onderdonkii
		d:Bacteria,p:Bacteroidetes,c:Bacteroidia,o:Bacteroidales,f:Prevotellaceae,g:Prevotella
		d:Bacteria,p:Firmicutes,c:Clostridia,o:Clostridiales,f:Lachnospiraceae,g:Fusicatenibacter,s:Fusicatenibacter_saccharivorans
		d:Bacteria,p:Firmicutes,c:Clostridia,o:Clostridiales,f:Ruminococcaceae,g:Pseudoflavonifractor,s:Pseudoflavonifractor_capillosus
		d:Bacteria,p:Candidatus_Saccharibacteria,g:Saccharibacteria_genera_incertae_sedis
		d:Bacteria,p:Proteobacteria,c:Betaproteobacteria,o:Burkholderiales,f:Sutterellaceae,g:Parasutterella,s:Parasutterella_excrementihominis
		d:Bacteria,p:Firmicutes,c:Negativicutes,o:Selenomonadales,f:Acidaminococcaceae,g:Acidaminococcus
		d:Bacteria,p:Bacteroidetes,c:Bacteroidia,o:Bacteroidales,f:Prevotellaceae
		d:Bacteria,p:Firmicutes,c:Bacilli,o:Lactobacillales,f:Streptococcaceae,g:Streptococcus
		d:Bacteria,p:Actinobacteria,c:Actinobacteria,o:Coriobacteriales,f:Coriobacteriaceae,g:Olsenella,s:Olsenella_scatoligenes
		d:Bacteria,p:Firmicutes,c:Erysipelotrichia,o:Erysipelotrichales,f:Erysipelotrichaceae,g:Clostridium_XVIII,s:Clostridium_ramosum
		d:Bacteria,p:Bacteroidetes,c:Bacteroidia,o:Bacteroidales,f:Rikenellaceae,g:Alistipes,s:Alistipes_indistinctus
		d:Bacteria,p:Firmicutes,c:Clostridia,o:Clostridiales,f:Ruminococcaceae,g:Oscillibacter
		d:Bacteria,p:Bacteroidetes,c:Bacteroidia,o:Bacteroidales,f:Porphyromonadaceae
		d:Bacteria,p:Firmicutes,c:Erysipelotrichia,o:Erysipelotrichales,f:Erysipelotrichaceae,g:Catenibacterium,s:Catenibacterium_mitsuokai
		d:Bacteria,p:Firmicutes,c:Erysipelotrichia,o:Erysipelotrichales,f:Erysipelotrichaceae,g:Coprobacillus,s:Coprobacillus_cateniformis
		d:Bacteria,p:Proteobacteria,c:Betaproteobacteria,o:Burkholderiales,f:Comamonadaceae,g:Comamonas
		d:Bacteria,p:Firmicutes,c:Clostridia,o:Clostridiales,f:Lachnospiraceae,g:Clostridium_XlVa,s:Clostridium_aldenense
		d:Bacteria,p:Bacteroidetes,c:Bacteroidia,o:Bacteroidales,f:Rikenellaceae,g:Alistipes,s:Alistipes_finegoldii
		d:Bacteria,p:Bacteroidetes,c:Bacteroidia,o:Bacteroidales,f:Bacteroidaceae,g:Bacteroides,s:Bacteroides_caccae
		d:Archaea,p:Euryarchaeota,c:Methanobacteria,o:Methanobacteriales,f:Methanobacteriaceae,g:Methanobrevibacter,s:Methanobrevibacter_smithii
		d:Bacteria,p:Bacteroidetes,c:Bacteroidia,o:Bacteroidales,f:Bacteroidaceae,g:Bacteroides,s:Bacteroides_plebeius
		d:Bacteria,p:Actinobacteria,c:Actinobacteria,o:Bifidobacteriales,f:Bifidobacteriaceae,g:Bifidobacterium,s:Bifidobacterium_kashiwanohense
		d:Bacteria,p:Firmicutes,c:Clostridia,o:Clostridiales
		d:Bacteria,p:Bacteroidetes,c:Bacteroidia,o:Bacteroidales,f:Prevotellaceae,g:Prevotella,s:Prevotella_stercorea
		d:Bacteria,p:Firmicutes,c:Negativicutes,o:Selenomonadales,f:Acidaminococcaceae,g:Phascolarctobacterium,s:Phascolarctobacterium_faecium
		d:Bacteria,p:Bacteroidetes,c:Bacteroidia,o:Bacteroidales,f:Porphyromonadaceae,g:Parabacteroides,s:Parabacteroides_distasonis
		d:Bacteria,p:Firmicutes,c:Bacilli,o:Bacillales,f:Bacillales_Incertae_Sedis_XI,g:Gemella
		d:Bacteria,p:Firmicutes,c:Clostridia,o:Clostridiales,f:Lachnospiraceae,g:Clostridium_XlVa,s:Clostridium_scindens
		d:Bacteria,p:Firmicutes,c:Clostridia,o:Clostridiales,f:Lachnospiraceae,g:Blautia,s:Blautia_stercoris
		d:Bacteria,p:Proteobacteria
		d:Bacteria,p:Firmicutes,c:Clostridia,o:Clostridiales,f:Lachnospiraceae,g:Anaerostipes,s:Eubacterium_hadrum
		d:Bacteria,p:Firmicutes,c:Negativicutes,o:Selenomonadales,f:Veillonellaceae,g:Veillonella
		d:Bacteria,p:Firmicutes,c:Clostridia,o:Clostridiales,f:Peptostreptococcaceae,g:Romboutsia
		d:Bacteria,p:Firmicutes,c:Erysipelotrichia,o:Erysipelotrichales,f:Erysipelotrichaceae,g:Holdemania,s:Holdemania_filiformis
		d:Bacteria,p:Actinobacteria,c:Actinobacteria,o:Actinomycetales,f:Actinomycetaceae,g:Actinomyces
		d:Bacteria,p:Firmicutes,c:Clostridia,o:Clostridiales,f:Lachnospiraceae
		d:Bacteria,p:Firmicutes,c:Clostridia,o:Clostridiales,f:Lachnospiraceae,g:Lachnospiracea_incertae_sedis,s:Ruminococcus_gnavus
		d:Bacteria,p:Bacteroidetes,c:Bacteroidia,o:Bacteroidales,f:Bacteroidaceae,g:Bacteroides,s:Bacteroides_nordii
		d:Bacteria,p:Firmicutes,c:Clostridia,o:Clostridiales,f:Ruminococcaceae
p-pre s-post s-pre	5	d:Bacteria,p:Firmicutes,c:Clostridia,o:Clostridiales,f:Peptoniphilaceae,g:Peptoniphilus,s:Peptoniphilus_lacrimalis
		d:Bacteria,p:Actinobacteria,c:Actinobacteria,o:Coriobacteriales,f:Coriobacteriaceae,g:Gordonibacter
		d:Bacteria,p:Firmicutes,c:Clostridia,o:Clostridiales,f:Lachnospiraceae,g:Oribacterium
		d:Bacteria,p:Actinobacteria,c:Actinobacteria,o:Bifidobacteriales,f:Bifidobacteriaceae,g:Bifidobacterium,s:Bifidobacterium_bifidum
		d:Bacteria,p:Firmicutes,c:Clostridia,o:Clostridiales,f:Clostridiales_Incertae_Sedis_XI,g:Ezakiella,s:Ezakiella_peruensis
p-post s-post s-pre	8	d:Bacteria,p:Firmicutes,c:Clostridia,o:Clostridiales,f:Lachnospiraceae,g:Eisenbergiella,s:Eisenbergiella_tayi
		d:Bacteria,p:Proteobacteria,c:Betaproteobacteria,o:Burkholderiales,f:Sutterellaceae
		d:Bacteria,p:Firmicutes,c:Clostridia,o:Clostridiales,f:Clostridiales_Incertae_Sedis_XI,g:Parvimonas,s:Parvimonas_micra
		d:Bacteria,p:Proteobacteria,c:Gammaproteobacteria,o:Enterobacteriales,f:Enterobacteriaceae,g:Cronobacter
		d:Bacteria,p:Firmicutes,c:Erysipelotrichia,o:Erysipelotrichales,f:Erysipelotrichaceae,g:Faecalicoccus
		d:Bacteria,p:Firmicutes,c:Negativicutes,o:Selenomonadales,f:Veillonellaceae,g:Dialister,s:Dialister_pneumosintes
		d:Bacteria,p:Firmicutes,c:Clostridia,o:Clostridiales,f:Peptoniphilaceae,g:Peptoniphilus
		d:Bacteria,p:Actinobacteria,c:Actinobacteria,o:Coriobacteriales,f:Coriobacteriaceae,g:Atopobium
p-post p-pre s-pre	8	d:Bacteria,p:Firmicutes,c:Bacilli,o:Lactobacillales,f:Lactobacillaceae,g:Lactobacillus,s:Lactobacillus_fermentum
		d:Bacteria,p:Firmicutes,c:Clostridia,o:Clostridiales,f:Ruminococcaceae,g:Ruminococcus,s:Ruminococcus_albus
		d:Bacteria,p:Actinobacteria,c:Actinobacteria,o:Actinomycetales,f:Actinomycetaceae,g:Actinomyces,s:Actinomyces_odontolyticus
		d:Bacteria,p:Cyanobacteria/Chloroplast,c:Chloroplast,f:Chloroplast,g:Streptophyta
		d:Bacteria,p:Fusobacteria,c:Fusobacteriia,o:Fusobacteriales,f:Fusobacteriaceae,g:Fusobacterium,s:Fusobacterium_nucleatum_subsp._animalis
		d:Bacteria,p:Firmicutes,c:Negativicutes,o:Selenomonadales,f:Veillonellaceae,g:Dialister,s:Dialister_invisus
		d:Bacteria,p:Firmicutes,c:Bacilli,o:Lactobacillales,f:Leuconostocaceae,g:Leuconostoc
		d:Bacteria,p:Firmicutes,c:Bacilli,o:Bacillales,f:Bacillales_Incertae_Sedis_XI,g:Gemella,s:Gemella_haemolysans
p-post p-pre s-post	5	d:Bacteria,p:Firmicutes,c:Clostridia,o:Clostridiales,f:Eubacteriaceae,g:Eubacterium,s:Eubacterium_callanderi
		d:Bacteria,p:Bacteroidetes,c:Bacteroidia,o:Bacteroidales,f:Prevotellaceae,g:Prevotella,s:Prevotella_disiens
		d:Bacteria,p:Fusobacteria,c:Fusobacteriia,o:Fusobacteriales,f:Fusobacteriaceae,g:Fusobacterium,s:Fusobacterium_mortiferum
		d:Bacteria,p:Bacteroidetes,c:Bacteroidia,o:Bacteroidales,f:Porphyromonadaceae,g:Odoribacter
		d:Bacteria,p:Proteobacteria,c:Gammaproteobacteria
s-post s-pre	2	d:Bacteria,p:Firmicutes,c:Clostridia,o:Clostridiales,f:Peptostreptococcaceae,g:Peptostreptococcus,s:Peptostreptococcus_anaerobius
		d:Bacteria,p:Synergistetes,c:Synergistia,o:Synergistales,f:Synergistaceae,g:Cloacibacillus,s:Cloacibacillus_evryensis
p-post s-pre	2	d:Bacteria,p:Firmicutes,c:Clostridia,o:Clostridiales,f:Lachnospiraceae,g:Oribacterium,s:Oribacterium_asaccharolyticum
		d:Bacteria,p:Actinobacteria,c:Actinobacteria,o:Coriobacteriales,f:Coriobacteriaceae,g:Gordonibacter,s:Gordonibacter_urolithinfaciens
p-post p-pre	1	d:Bacteria,p:Firmicutes,c:Clostridia,o:Clostridiales,f:Lachnospiraceae,g:Butyrivibrio
s-pre	3	d:Bacteria,p:Firmicutes,c:Clostridia,o:Clostridiales,f:Peptoniphilaceae,g:Peptoniphilus,s:Peptoniphilus_koenoeneniae
		d:Bacteria,p:Firmicutes,c:Erysipelotrichia,o:Erysipelotrichales,f:Erysipelotrichaceae,g:Clostridium_XVIII,s:Clostridium_spiroforme
		d:Bacteria,p:Firmicutes,c:Clostridia,o:Clostridiales,f:Lachnospiraceae,g:Lachnoanaerobaculum
s-post	6	d:Bacteria,p:Firmicutes,c:Bacilli,o:Bacillales,f:Bacillaceae_1,g:Bacillus
		d:Bacteria,p:Actinobacteria,c:Actinobacteria,o:Coriobacteriales,f:Coriobacteriaceae,g:Olsenella,s:Olsenella_profusa
		d:Bacteria,p:Firmicutes,c:Clostridia
		d:Bacteria,p:Firmicutes,c:Bacilli,o:Lactobacillales,f:Streptococcaceae,g:Streptococcus,s:Streptococcus_anginosus_subsp._whileyi
		d:Bacteria,p:Firmicutes,c:Bacilli,o:Lactobacillales,f:Leuconostocaceae,g:Leuconostoc,s:Leuconostoc_lactis
		d:Bacteria,p:Firmicutes,c:Negativicutes,o:Selenomonadales,f:Veillonellaceae
p-pre	2	d:Bacteria,p:Proteobacteria,c:Betaproteobacteria,o:Burkholderiales,f:Comamonadaceae,g:Delftia
		d:Bacteria,p:Firmicutes,c:Clostridia,o:Clostridiales,f:Peptostreptococcaceae,g:Romboutsia,s:Romboutsia_sedimentorum
p-post	1	d:Bacteria,p:Firmicutes,c:Clostridia,o:Clostridiales,f:Lachnospiraceae,g:Oribacterium,s:Oribacterium_parvum
